# Supplementary material for: Epilepsy‐Related Psychosis in Drug‐Resistant Epilepsy With Nonconvulsive Status Epilepticus and Difficult Antipsychotic Titration: A Case Report
Source: Neuropsychopharmacol Rep. 2026 Jul 3;46(3):e70153. doi: 10.1002/npr2.70153 (PMC13331864; doi:10.1002/npr2.70153)
Supplement: Supplementary file 1 — Table S1: EEG recordings: de‐identified EEG monitoring dataset. [file NPR2-46-e70153-s001.xlsx]

## Sheet: README
Supplementary Table S1. Anonymized clinical-course raw data underlying the case report.
Purpose	This workbook provides de-identified clinical-course data underlying the submitted case report. It is intended to address the NPPR request for raw data while protecting patient privacy.
Submitted as	Supplementary Table S1 / supplementary material in the journal submission system. This is not a public repository deposit.
Data sources	Revised manuscript, Figure 1, Figure 2, Table 1, and author-confirmed additional EEG monitoring and serum antiseizure medication level information.
Anonymization	Exact calendar dates, patient identifiers, institutional identifiers, test/accession numbers, source EEG files, and detailed free-text clinical records were excluded. Timing is reported only as hospital day or relative time.
Important limitation	This workbook summarizes clinically relevant raw data in de-identified form. Full raw clinical records and source EEG files are not publicly available because this is a single-patient case report and disclosure could compromise patient privacy.
Sheets	S1 Clinical Course; S1 EEG Recordings; S1 ASM Levels; S1 Investigations; Data Dictionary.

## Sheet: S1 Clinical Course
S1 Clinical Course: de-identified hospital-day clinical course
Relative time / hospital day	Clinical phase	Consciousness / alertness	Psychotic symptoms	EEG findings	Antiseizure medication regimen	Antipsychotic regimen	Serum antiseizure medication levels	Major laboratory / imaging findings	Adverse events	Clinical interpretation	Notes on anonymization
Before index admission	Pre-index psychiatric course	Detailed level of consciousness not included in the de-identified dataset.	Auditory hallucinations, running commentary, thought echo, persecutory delusions, and passivity phenomena persisted independently of overt seizures.	EEG records from the previous status epilepticus episode were unavailable.	Multiple antiseizure medications; exact pre-index day-by-day dosing not included.	Paliperidone and brexpiprazole were introduced before index admission.	Not available for this pre-index phase.	Not applicable to this de-identified phase summary.	Parkinsonism and oversedation were later clinically attributed to antipsychotic treatment.	Interictal psychosis was the core interpretation before the index admission.	Exact dates, prior hospital identifiers, and free-text clinical notes were removed.
Hospital day 1	Admission baseline	Alert but slowed.	Residual hallucinations were present.	No index EEG abnormality grade assigned for this row.	Valproic acid 400 mg/day, levetiracetam 3000 mg/day, lacosamide 400 mg/day; clobazam continued (dose not included in the submitted figure).	Paliperidone 6 mg/day; brexpiprazole 2 mg/day.	No serum ASM level reported on this day.	Baseline diagnostic work-up summarized elsewhere in this dataset.	Mask-like facies, stooped posture, bradykinesia, urinary incontinence, and excessive daytime sleepiness were noted.	Medication-related parkinsonism/oversedation with residual interictal psychosis was considered.	Timing is reported only as hospital day.
Hospital day 2	Admission and acute treatment	Reduced responsiveness and fluctuating alertness.	Psychotic symptoms were not the main driver of this acute altered-awareness episode.	Generalized rhythmic epileptiform activity at 2–3 Hz with evolution; EEG abnormalities and awareness improved after intravenous diazepam before fosphenytoin introduction. Representative recording: Figure 2A.	IV diazepam before fosphenytoin; IV fosphenytoin subsequently administered over 2 days; phenytoin then introduced/titrated. Other ASMs continued.	Paliperidone 6 mg/day and brexpiprazole 2 mg/day were still part of the early regimen.	No serum ASM level reported on this day.	Medication-related sedation/delirium was considered clinically.	Altered awareness and psychomotor slowing.	Electroclinically supported NCSE, with medication-related sedation/delirium as competing explanations.	Source EEG files and exact recording timestamps were not included.
Hospital days 2–3	Fosphenytoin/phenytoin initiation	Awareness improved as epileptiform activity attenuated.	Psychotic symptoms were not the main feature during acute NCSE treatment.	Acute epileptiform activity attenuated after treatment.	IV fosphenytoin total 16 mg PE/kg over 2 days, followed by oral phenytoin titration.	Paliperidone and brexpiprazole were subsequently discontinued during the treatment course.	No serum ASM level reported for this exact row.	Not applicable.	Possible polypharmacy-related effects remained under consideration.	Treatment response assessment following electroclinically supported NCSE.	Exact calendar dates and administration timestamps were removed.
Hospital day 18	Serial routine EEG after acute NCSE	Clinical awareness had improved compared with the acute NCSE episode.	Detailed psychiatric free-text descriptions were not included for this row.	Serial routine EEG showed residual epileptiform abnormalities, clinically intermediate in severity between the representative recordings shown in Figure 2B and Figure 2C.	Phenytoin titration/maintenance phase; other ASMs continued according to the clinical course.	Antipsychotic withdrawal/adjustment phase.	No serum ASM level reported on this day.	Not applicable.	No newly specified adverse event on this day.	Post-NCSE surveillance with residual EEG abnormalities.	No source EEG tracing or exact recording time was included.
Hospital day 20	Therapeutic drug monitoring	Not specified for this serum-level row.	Not specified for this serum-level row.	No EEG recording specified for this day.	Phenytoin 200 mg/day.	Not specified for this serum-level row.	Phenytoin 13.4 μg/mL at 200 mg/day (therapeutic range, 10–20 μg/mL).	Not applicable.	No overt phenytoin intoxication suggested by the measured level.	Therapeutic drug monitoring supported the interpretation that overt phenytoin toxicity was less likely.	Exact blood sampling clock time and laboratory identifiers were removed.
Hospital day 30	Serial routine EEG and therapeutic drug monitoring	Clinical awareness was no longer in the acute NCSE state.	Detailed psychiatric free-text descriptions were not included for this row.	Serial routine EEG showed residual epileptiform abnormalities, clinically intermediate in severity between the representative recordings shown in Figure 2B and Figure 2C.	Valproic acid 600 mg/day; lacosamide 400 mg/day; other ASMs continued according to the clinical course.	Antipsychotic withdrawal/adjustment phase.	Valproic acid 75.0 μg/mL at 600 mg/day; lacosamide 3.5 μg/mL at 400 mg/day.	Not applicable.	Valproic acid was later discontinued because of hyperammonemia.	Post-NCSE recovery/monitoring phase with residual epileptiform abnormalities.	Exact blood sampling clock time and laboratory identifiers were removed.
Hospital day 38	Post-NCSE continuous EEG monitoring after phenytoin introduction	No recurrent impaired-awareness episode requiring acute NCSE treatment was documented during this monitoring period.	Detailed psychiatric free-text descriptions were not included for this monitoring row.	Twenty-four-hour continuous EEG monitoring was performed to assess phenytoin response and monitor for electrographic recurrence; no electrographic recurrence of NCSE or clinically significant worsening requiring treatment change was documented.	Phenytoin maintenance/titration phase; other ASMs continued according to the clinical course.	Antipsychotics had been withdrawn/adjusted according to the clinical course.	No serum ASM level reported on this day.	Not applicable.	No monitoring-related adverse event specified.	This monitoring supported treatment assessment and recurrence surveillance; it was not used as the sole basis for the initial NCSE diagnosis.	The duration is reported as 24 hours; source EEG files, timestamps, and patient identifiers were not included.
Hospital day 42	Representative routine EEG after NCSE improvement	No acute NCSE-level impaired-awareness episode was documented for this row.	Psychosis later re-emerged during the post-NCSE course.	No prominent epileptiform discharges. Representative recording: Figure 2B.	ASMs continued according to the clinical course.	Antipsychotics had been withdrawn before psychosis recurrence.	No serum ASM level reported on this day.	Not applicable.	No newly specified adverse event on this day.	EEG improvement after acute NCSE treatment.	Only hospital day and clinical EEG interpretation are provided.
Hospital day 48	Serial routine EEG after NCSE improvement	No acute NCSE-level impaired-awareness episode was documented for this row.	Post-NCSE psychiatric symptoms were monitored clinically.	Serial routine EEG was clinically similar to the representative recordings shown in Figure 2B/Figure 2D.	ASMs continued according to the clinical course.	Antipsychotics had been withdrawn/adjusted according to the clinical course.	No serum ASM level reported on this day.	Not applicable.	No newly specified adverse event on this day.	Ongoing post-NCSE EEG surveillance.	No source EEG tracing or exact recording time was included.
Hospital day 50	Therapeutic drug monitoring	Not specified for this serum-level row.	Not specified for this serum-level row.	No EEG recording specified for this day.	Levetiracetam 3000 mg/day; phenytoin 300 mg/day.	Not specified for this serum-level row.	Levetiracetam 35.2 μg/mL at 3000 mg/day; phenytoin 17.6 μg/mL at 300 mg/day (phenytoin therapeutic range, 10–20 μg/mL).	Not applicable.	No overt antiseizure medication intoxication suggested by the measured levels.	Therapeutic drug monitoring supported the interpretation that overt intoxication was less likely.	Exact blood sampling clock time and laboratory identifiers were removed.
Approximately week 7 after admission	Psychosis recurrence after EEG improvement	No ongoing NCSE was documented.	Derogatory voices, thought echo, thought insertion, and commanding voices recurred.	EEG did not show ongoing NCSE during the recurrence period.	ASMs continued according to the clinical course.	Aripiprazole was started and titrated for recurrent psychosis.	No serum ASM level assigned specifically to this psychiatric recurrence row.	Not applicable.	Subsequent akathisia/dyskinesia emerged at higher aripiprazole doses.	Interictal psychosis with a possible alternative psychosis component; definite forced normalization was not claimed.	Timing is intentionally broad to reduce identifiability and because the exact date is not required for interpretation.
Hospital day 68	Serial routine EEG after NCSE improvement	No acute NCSE-level impaired-awareness episode was documented for this row.	Psychiatric symptoms were managed according to the clinical course.	Serial routine EEG was clinically similar to the representative recordings shown in Figure 2B/Figure 2D.	ASMs continued according to the clinical course.	Antipsychotic regimen followed the clinical course.	No serum ASM level reported on this day.	Not applicable.	No newly specified adverse event on this day.	Ongoing EEG surveillance during the psychiatric management period.	No source EEG tracing or exact recording time was included.
Hospital day 97	Late titration phase after levetiracetam reduction	No clear clinical seizures were reported with this EEG worsening.	Psychosis was being managed pharmacologically.	Epileptiform discharges re-emerged after levetiracetam dose reduction. Representative recording: Figure 2C.	Levetiracetam had been reduced to 2500 mg/day; other ASMs continued according to the clinical course.	Cross-titration/adjustment of antipsychotic treatment according to the clinical course.	No serum ASM level reported on this day.	Not applicable.	Akathisia/dyskinesia occurred during the antipsychotic titration phase.	Seizure vulnerability limited further levetiracetam reduction.	Only de-identified hospital day and clinical interpretation are included.
Hospital day 113	EEG improvement after antiseizure medication adjustment	No acute NCSE-level impaired-awareness episode was documented for this row.	Psychosis was improved/attenuated according to the clinical course.	Epileptiform abnormalities improved after increasing levetiracetam and adding lamotrigine. Representative recording: Figure 2D.	Levetiracetam increased to 2750 mg/day; lamotrigine introduced/titrated; other ASMs continued according to the clinical course.	Brexpiprazole reintroduced/titrated according to the clinical course.	No serum ASM level reported on this day.	Not applicable.	Extrapyramidal symptoms improved as aripiprazole was discontinued.	Improvement of epileptiform abnormalities after ASM adjustment.	Only de-identified hospital day and clinical interpretation are included.
Hospital day 130	Serial routine EEG before discharge	No acute NCSE-level impaired-awareness episode was documented for this row.	Only occasional attenuated voices remained near discharge.	Serial routine EEG was clinically similar to the representative recordings shown in Figure 2B/Figure 2D.	ASMs continued according to the discharge-oriented regimen.	Brexpiprazole continued according to the discharge-oriented regimen.	No serum ASM level reported on this day.	Not applicable.	No newly specified adverse event on this day.	Pre-discharge EEG surveillance without clinically significant worsening.	No source EEG tracing or exact recording time was included.
Hospital day 142 (discharge)	Discharge	Oriented.	Only occasional attenuated voices that the patient could dismiss.	No representative EEG recording assigned to the discharge day.	Lacosamide 400 mg/day; levetiracetam 2750 mg/day; phenytoin 300 mg/day; lamotrigine 25 mg/day.	Brexpiprazole 2 mg/day.	No serum ASM level reported on discharge day.	Not applicable.	Minimal extrapyramidal symptoms.	Clinically stabilized condition at discharge with ongoing seizure and psychiatric management.	Exact discharge date and community identifiers were removed.
Relative day 150 (post-discharge follow-up)	Post-discharge therapeutic drug monitoring	Not specified for this serum-level row.	Not specified for this serum-level row.	No EEG recording specified for this day.	Lamotrigine 25 mg/day.	Not specified for this serum-level row.	Lamotrigine 3.0 μg/mL at 25 mg/day before breakfast.	Not applicable.	No overt intoxication suggested by the measured level.	Post-discharge therapeutic drug monitoring of lamotrigine.	Reported as relative day 150; exact date, sampling time beyond 'before breakfast', and laboratory identifiers were removed.

## Sheet: S1 EEG Recordings
S1 EEG Recordings: de-identified EEG monitoring dataset
Hospital day / relative time	EEG modality	Duration	Purpose / clinical context	EEG summary	Relation to Figure 2	Clinical implication	Data not disclosed for privacy/ethics
Hospital day 2	Routine scalp EEG	Routine recording	Evaluation of reduced responsiveness and fluctuating alertness.	Generalized rhythmic epileptiform activity at 2–3 Hz with evolution; abnormalities and awareness improved after IV diazepam before fosphenytoin.	Figure 2A	Electroclinical findings supported NCSE and were considered consistent with Salzburg criteria.	Source EEG file, exact recording timestamp, test ID, and hospital identifiers.
Hospital day 18	Serial routine EEG	Routine recording	Post-NCSE surveillance.	Residual epileptiform abnormalities, clinically intermediate in severity between Figure 2B and Figure 2C.	Not shown	Supported ongoing monitoring after acute NCSE treatment.	Source EEG file, exact recording timestamp, test ID, and hospital identifiers.
Hospital day 30	Serial routine EEG	Routine recording	Post-NCSE surveillance.	Residual epileptiform abnormalities, clinically intermediate in severity between Figure 2B and Figure 2C.	Not shown	Supported ongoing monitoring after acute NCSE treatment.	Source EEG file, exact recording timestamp, test ID, and hospital identifiers.
Hospital day 38	Continuous EEG monitoring	24 hours	Assessment of phenytoin response and surveillance for electrographic recurrence after acute NCSE settled.	No electrographic recurrence of NCSE or clinically significant worsening requiring treatment change was documented during monitoring.	Not shown	Supported post-NCSE treatment assessment and recurrence surveillance; not used as the sole basis for initial NCSE diagnosis.	Source EEG file, exact start/end timestamps, test ID, and hospital identifiers.
Hospital day 42	Routine scalp EEG	Routine recording	Post-NCSE evaluation before/around psychiatric recurrence period.	No prominent epileptiform discharges.	Figure 2B	Supported attenuation of continuous epileptiform activity.	Source EEG file, exact recording timestamp, test ID, and hospital identifiers.
Hospital day 48	Serial routine EEG	Routine recording	Post-NCSE surveillance.	Clinically similar to the representative recordings shown in Figure 2B/Figure 2D.	Not shown	Supported continued absence of NCSE-level recurrence.	Source EEG file, exact recording timestamp, test ID, and hospital identifiers.
Hospital day 68	Serial routine EEG	Routine recording	Post-NCSE surveillance during psychiatric medication management.	Clinically similar to the representative recordings shown in Figure 2B/Figure 2D.	Not shown	Supported continued absence of NCSE-level recurrence.	Source EEG file, exact recording timestamp, test ID, and hospital identifiers.
Hospital day 97	Routine scalp EEG	Routine recording	Evaluation after levetiracetam dose reduction.	Epileptiform discharges re-emerged after levetiracetam dose reduction.	Figure 2C	Limited further levetiracetam reduction.	Source EEG file, exact recording timestamp, test ID, and hospital identifiers.
Hospital day 113	Routine scalp EEG	Routine recording	Evaluation after increasing levetiracetam and adding lamotrigine.	Epileptiform abnormalities improved after increasing levetiracetam and adding lamotrigine.	Figure 2D	Supported improvement after ASM adjustment.	Source EEG file, exact recording timestamp, test ID, and hospital identifiers.
Hospital day 130	Serial routine EEG	Routine recording	Pre-discharge EEG surveillance.	Clinically similar to the representative recordings shown in Figure 2B/Figure 2D.	Not shown	Supported pre-discharge stability without NCSE-level recurrence.	Source EEG file, exact recording timestamp, test ID, and hospital identifiers.

## Sheet: S1 ASM Levels
S1 ASM Levels: de-identified serum antiseizure medication levels
Hospital day / relative time	Antiseizure medication	Daily dose at measurement	Serum level	Unit	Reference/therapeutic range stated in manuscript	Sampling note	Clinical interpretation	Notes on anonymization
Hospital day 20	Phenytoin	200 mg/day	13.4	μg/mL	10–20 μg/mL	Sampling clock time not disclosed.	Within the therapeutic range; did not suggest overt phenytoin intoxication.	Exact date, laboratory ID, and accession number removed.
Hospital day 30	Valproic acid	600 mg/day	75	μg/mL	Not specified in manuscript.	Sampling clock time not disclosed.	Did not suggest overt antiseizure medication intoxication; valproic acid was later discontinued because of hyperammonemia.	Exact date, laboratory ID, and accession number removed.
Hospital day 30	Lacosamide	400 mg/day	3.5	μg/mL	Not specified in manuscript.	Sampling clock time not disclosed.	Did not suggest overt antiseizure medication intoxication.	Exact date, laboratory ID, and accession number removed.
Hospital day 50	Levetiracetam	3000 mg/day	35.2	μg/mL	Not specified in manuscript.	Sampling clock time not disclosed.	Did not suggest overt antiseizure medication intoxication.	Exact date, laboratory ID, and accession number removed.
Hospital day 50	Phenytoin	300 mg/day	17.6	μg/mL	10–20 μg/mL	Sampling clock time not disclosed.	Within the therapeutic range; did not suggest overt phenytoin intoxication.	Exact date, laboratory ID, and accession number removed.
Relative day 150 (post-discharge follow-up)	Lamotrigine	25 mg/day	3	μg/mL	Not specified in manuscript.	Sample obtained before breakfast.	Did not suggest overt antiseizure medication intoxication.	Exact date, laboratory ID, and accession number removed; timing retained as 'before breakfast' because it is clinically relevant.

## Sheet: S1 Investigations
S1 Investigations: de-identified major investigations and clinical features
Relative time / hospital day	Investigation or clinical feature	Result included in manuscript or author-confirmed data	Clinical interpretation	Identifiable information excluded
After NCSE improvement	Brain MRI	No definite structural abnormalities, including significant atrophy or ischemic changes.	Acute structural disease and dementia with Lewy bodies were considered less likely as primary explanations.	Exact scan date, scanner identifiers, image files, accession number.
During admission	Blood tests	No inflammatory, metabolic, or autoimmune findings explaining the altered mental status.	Acute inflammatory, metabolic, or autoimmune causes were considered less likely.	Exact collection dates, laboratory accession numbers, full raw laboratory panel.
During recovery	Hyperammonemia	Valproic acid was discontinued because of hyperammonemia.	Medication-related delirium/polypharmacy remained a competing explanation during recovery.	Exact ammonia value and laboratory accession number were not included in this de-identified raw data table.
After NCSE improvement	Mini-Mental State Examination	MMSE score 28/30.	Cognition was relatively preserved after NCSE improved.	Exact assessment date and detailed item-level responses.
After NCSE improvement	Dementia with Lewy bodies-related clinical features	No REM sleep behavior disorder, visual hallucinations, persistent parkinsonism, or autonomic dysfunction. Dopamine transporter SPECT was not performed.	Dementia with Lewy bodies was less likely but not formally excluded.	Detailed clinical interview notes and exact assessment date.
Hospital day 38	Post-NCSE continuous EEG monitoring	Twenty-four-hour continuous EEG monitoring after acute NCSE settled; no electrographic recurrence of NCSE or clinically significant worsening requiring treatment change was documented.	Supported phenytoin-response assessment and recurrence surveillance.	Source EEG file, exact start/end timestamps, test IDs, and hospital identifiers.

## Sheet: Data Dictionary
Data Dictionary: variables, definitions, units, and de-identification rules
Variable name	Definition	Unit or category	De-identification rule	Notes
Relative time / hospital day	Timing of a clinical event relative to index admission.	Text; hospital day; relative phase.	Exact calendar dates removed.	Used throughout the workbook.
Clinical phase	Clinically meaningful course segment.	Categorical text.	Broad phase labels used.	Aligned with Table 1.
Consciousness / alertness	Summary of awareness, orientation, or alertness.	Text.	Verbatim clinical notes omitted.	Only clinically relevant summaries retained.
Psychotic symptoms	Core psychiatric symptoms relevant to the case report.	Text.	Detailed quotations and free-text notes omitted.	Hallucinations, thought echo, thought insertion, delusions, passivity phenomena summarized.
EEG findings	Clinical interpretation of routine or continuous EEG findings.	Text.	Source EEG files, exact recording timestamps, test IDs, and hospital identifiers excluded.	Representative EEG panels are Figure 2A-D; additional serial EEGs summarized.
EEG modality	Type of EEG recording.	Routine scalp EEG; serial routine EEG; 24-h continuous EEG monitoring.	Exact start/end timestamps and source files excluded.	Continuous EEG monitoring on hospital day 38 is reported as 24 hours.
Duration	Recording duration when clinically relevant.	Text.	Exact start/end clock times removed.	Only the clinically relevant 24-hour duration is retained.
Antiseizure medication regimen	ASM doses or regimen information available for each clinical row.	mg/day or text.	Administration times and medication chart identifiers removed.	Figure 1 and manuscript dosing retained where available.
Antipsychotic regimen	Antipsychotic doses or regimen information available for each clinical row.	mg/day or text.	Administration times and medication chart identifiers removed.	Figure 1 and manuscript dosing retained where available.
Serum antiseizure medication levels	Measured serum ASM concentrations.	μg/mL.	Exact sampling dates, clock times except 'before breakfast' for lamotrigine, lab IDs, and accession numbers removed.	Measurement days retained as hospital/relative days to address raw data request.
Major laboratory / imaging findings	MRI, blood tests, MMSE, and DLB-related features.	Text / score.	Full reports, dates, accession numbers, and source images excluded.	Only findings relevant to differential diagnosis retained.
Adverse events	Major medication or clinical adverse effects.	Text.	Detailed free-text notes omitted.	Includes hyperammonemia, sedation/parkinsonism, akathisia/dyskinesia.
Clinical interpretation	Authors' cautious interpretation of each phase or dataset row.	Text.	No identifiers included.	Maintains cautious wording; avoids 'definitive' or 'proved' for NCSE/alternative psychosis.
Notes on anonymization	Row-specific explanation of removed identifiers.	Text.	Identifies categories of removed data.	Supports transparent data availability response.
